# Supplementary material for: Establishing Age- and Sex-Specific Reference Intervals for Thyroid Function Tests in the Older People of Eastern Anatolia: A Population-Based Indirect Approach
Source: Medicina (Kaunas). 2026 Feb 24;62(3):425. doi: 10.3390/medicina62030425 (PMC13027790; doi:10.3390/medicina62030425)
Supplement: Supplementary file 1 [file medicina-62-00425-s001.zip]

Archive with 1 entries (1 files):
- medicina-4120930-supplementary.pdf
